# Supplementary material for: Physical mapping in highly heterozygous genomes: a physical contig map of the Pinot Noir grapevine cultivar
Source: BMC Genomics. 2010 Mar 26;11:204. doi: 10.1186/1471-2164-11-204 (PMC2865496; doi:10.1186/1471-2164-11-204)
Supplement: Additional file 1 — BAC-end alignment on the PN40024 sequence to disprove contaminations. contig 71 is apparently highly contaminated as 19 of its 38 clones originated from only 9 plates. To disprove this BAC-end sequencing and corresponding alignment on the PN40024 sequence[32] was carried out. Clones from plate 1070 are contaminated at the library level (they are identical) since corresponding BES align at the same positions. Only two BES hit (with low similarity percentage) on different locations but with their corresponding mate blast hit in the correct location. [file 1471-2164-11-204-S1.XLS]

## Sheet: Sheet1
BES	chr hit	% identity	hit length	#mismatches	#gaps	query start	query end	chr start coordinate	chr end coordinate	E-value	score
1070_J01_F	chr1	99.58	238	1	0	1	238	5074068	5074305	4e-129	464
1070_J01_R	chr1	99.4	503	2	1	1	503	5143590	5143089	0	965
1070_J22_F	chr1	100	238	0	0	1	238	5074068	5074305	2e-131	472
1070_J22_R	chr1	99.79	474	1	0	9	482	5143578	5143105	0	932
1095_H01_F	chr1	99.79	467	0	1	1	467	5129358	5129823	0	868
1095_H01_R	chr1	98.22	449	6	2	1	449	5211464	5211018	0	793
1095_N24_F	chr1	99.29	140	1	0	348	487	5074305	5074166	1e-70	270
1095_N24_R	chr1	98.8	502	6	0	1	502	4992188	4992689	0	948
2016_F10_F	chr14	81.97	305	54	1	220	523	5593584	5593280	4e-69	265
2016_F10_R	chr1	77.1	214	49	0	214	427	4972933	4973146	1e-31	140
2016_J17_F	chr1	93.31	688	44	2	81	767	5235835	5235149	0	1086
2016_J17_R	chr1	94.92	551	28	0	56	606	5086560	5087110	0	924
2027_B10_F	chr1	84.62	65	10	0	68	132	5031247	5031311	7e-14	80.7
2027_B10_R	chr1	96.35	301	11	0	308	608	5185412	5185112	3e-156	554
2027_F23_F	chr1	100	209	0	0	388	596	5196772	5196564	1e-114	416
2027_F23_R	chr1	100	183	0	0	422	604	5095387	5095569	1e-100	369
2033_B09_F	chr1	96.53	404	14	0	84	487	5143620	5144023	0	747
2033_B09_R	chr1	95.13	308	14	1	285	591	5301159	5300852	3e-143	511
2033_C09_F	chr1	98.82	508	6	0	67	574	5074668	5075175	0	949
2033_C09_R	chr1	99.48	383	2	0	210	592	5213587	5213205	0	700
2043_F13_F	chr1	98.24	397	7	0	216	612	5039664	5040060	0	768
2043_F13_R	chr1	99.12	567	4	1	53	619	5143222	5142657	0	1087
2043_N12_F	chr1	95.71	513	22	0	64	576	4956566	4957078	0	878
2043_N12_R	chr1	93.08	390	26	1	50	438	5086515	5086126	8e-177	623
2053_E09_F	chr1	99.44	539	2	1	73	611	5064953	5065490	0	1046
2053_E09_R	chr1	99.15	590	4	1	31	620	5232958	5232370	0	1133
2053_F13_F	chr1	99.78	448	1	0	160	607	5217063	5216616	0	825
2053_F13_R	chr1	97.64	594	12	1	31	624	5048699	5049290	0	1093
2053_K23_F	chr14	93.75	496	29	2	85	580	27393634	27394127	0	741
2053_K23_R	chr1	96.64	417	12	1	43	459	5138101	5137687	3e-176	621
2066_A17_F	chr1	92.29	402	31	0	176	577	5167556	5167155	9e-172	606
2066_A17_R	chr1	88.01	517	59	3	78	592	5025642	5026157	0	641
2066_L06_F	chr1	99.81	534	1	0	72	605	5212898	5213431	0	1020
2066_L06_R	chr1	99.69	327	1	0	287	613	5310293	5309967	0	646
